# Supplementary material for: Comparison of heparinized saline and 0.9% sodium chloride for maintaining central venous catheter patency in healthy dogs
Source: PeerJ. 2019 May 31;7:e7072. doi: 10.7717/peerj.7072 (PMC6546076; doi:10.7717/peerj.7072)
Supplement: Supplemental Information 1 [file peerj-07-7072-s001.xlsx]

## Sheet: Sheet1
Dog	Sex	Solution	Hour	Temp	Aspirate	Patent	Phlebitis
C17023	F	B	0	100.7	yes	yes	no
C17023	F	B	6	100.7	yes	yes	no
C17023	F	B	12	100.4	yes	yes	no
C17023	F	B	18	100.2	yes	yes	no
C17023	F	B	24	101.1	yes	yes	no
C17023	F	B	30	100.7	yes	yes	no
C17023	F	B	36	100	yes	yes	no
C17023	F	B	42	100	yes	yes	no
C17023	F	B	48	100.5	yes	yes	no
C17023	F	B	54	100.7	yes	yes	no
C17023	F	B	60	100.4	yes	yes	no
C17023	F	B	66	100.2	yes	yes	no
C17023	F	B	72	100.5	yes	yes	no
C17025	F	A	0	100.5	yes	yes	no
C17025	F	A	6	101.4	yes	yes	no
C17025	F	A	12	100.8	yes	yes	no
C17025	F	A	18	100.4	yes	yes	no
C17025	F	A	24	100.4	yes	yes	no
C17025	F	A	30	100.7	yes	yes	no
C17025	F	A	36	101.4	yes	yes	no
C17025	F	A	42	101	yes	yes	no
C17025	F	A	48	101	yes	yes	no
C17025	F	A	54	100	yes	yes	no
C17025	F	A	60	101.4	yes	yes	no
C17025	F	A	66	101.1	yes	yes	no
C17025	F	A	72	100.6	yes	yes	no
C17022	F	A	0	100.4	yes	yes	no
C17022	F	A	6	101.4	yes	yes	no
C17022	F	A	12	101	no	yes	no
C17022	F	A	18		yes	yes	no
C17022	F	A	24	101.4	yes	yes	no
C17022	F	A	30	100.6	yes	yes	no
C17022	F	A	36	99.9	yes	yes	no
C17022	F	A	42	100.4	yes	yes	no
C17022	F	A	48	100.4	yes	yes	no
C17022	F	A	54	100.4	yes	yes	no
C17022	F	A	60	100.4	yes	yes	no
C17022	F	A	66	100.1	yes	yes	no
C17022	F	A	72	101.2	yes	yes	no
C17024	F	A	0	99	yes	yes	no
C17024	F	A	6	100.2	yes	yes	no
C17024	F	A	12	101.2	yes	yes	no
C17024	F	A	18	100.8	yes	yes	no
C17024	F	A	24	101.4	yes	yes	no
C17024	F	A	30	100.7	yes	yes	no
C17024	F	A	36	101	yes	yes	no
C17024	F	A	42	100.4	yes	yes	no
C17024	F	A	48	100.2	yes	yes	no
C17024	F	A	54	100.4	yes	yes	no
C17024	F	A	60	99.8	yes	yes	no
C17024	F	A	66	100	yes	yes	no
C17024	F	A	72	100.5	yes	yes	no
C17019	F	B	0	102.2	yes	yes	no
C17019	F	B	6	100.2	yes	yes	no
C17019	F	B	12	100.8	yes	yes	no
C17019	F	B	18	101	no	yes	no
C17019	F	B	24	102	yes	yes	no
C17019	F	B	30	101.5	yes	yes	no
C17019	F	B	36	100.9	yes	yes	no
C17019	F	B	42	100.4	yes	yes	no
C17019	F	B	48	101.9	yes	yes	no
C17019	F	B	54	100.8	yes	yes	no
C17019	F	B	60	100.4	yes	yes	no
C17019	F	B	66	99.7	yes	yes	no
C17019	F	B	72	101.6	yes	yes	no
C17021	F	A	0	96.4	yes	yes	no
C17021	F	A	6	100.2	yes	yes	no
C17021	F	A	12	100.6	yes	yes	no
C17021	F	A	18	100.4	yes	yes	no
C17021	F	A	24	100.8	yes	yes	no
C17021	F	A	30	100.4	yes	yes	no
C17021	F	A	36	100.8	yes	yes	no
C17021	F	A	42	100.4	yes	yes	no
C17021	F	A	48	101.2	yes	yes	no
C17021	F	A	54	100.4	yes	yes	no
C17021	F	A	60	100.6	yes	yes	no
C17021	F	A	66	100.3	yes	yes	no
C17021	F	A	72	100.7	yes	yes	no
C17020	F	B	0	98.4	yes	yes	no
C17020	F	B	6	99.9	yes	yes	no
C17020	F	B	12	100.2	yes	yes	no
C17020	F	B	18	100.2	yes	yes	no
C17020	F	B	24	101.2	yes	yes	no
C17020	F	B	30	100.7	yes	yes	no
C17020	F	B	36	100.2	yes	yes	no
C17020	F	B	42	100.8	yes	yes	no
C17020	F	B	48	100.3	yes	yes	yes
C17020	F	B	54	100.7	yes	yes	yes
C17020	F	B	60	100.4	yes	yes	yes
C17020	F	B	66	99.9	yes	yes	yes
C17020	F	B	72	101.2	yes	yes	yes
C14014	F	A	0	99.3	yes	yes	no
C14014	F	A	6	100.5	yes	yes	no
C14014	F	A	12	100.4	yes	yes	no
C14014	F	A	18	100.7	yes	yes	no
C14014	F	A	24	100.9	yes	yes	no
C14014	F	A	30	100.3	yes	yes	no
C14014	F	A	36	98.9	no	yes	no
C14014	F	A	42	100.2	yes	yes	no
C14014	F	A	48	100.7	yes	yes	no
C14014	F	A	54	99.7	yes	yes	no
C14014	F	A	60	99.1	yes	yes	no
C14014	F	A	66	98.7	yes	yes	no
C14014	F	A	72	101.3	yes	yes	no
C16001	F	B	0	98	yes	yes	no
C16001	F	B	6	101.1	yes	yes	no
C16001	F	B	12	100.8	yes	yes	no
C16001	F	B	18	100.7	yes	yes	no
C16001	F	B	24	100.9	yes	yes	no
C16001	F	B	30	100.2	yes	yes	no
C16001	F	B	36	99.5	yes	yes	no
C16001	F	B	42	100.5	yes	yes	no
C16001	F	B	48	100.5	yes	yes	no
C16001	F	B	54	100.4	yes	yes	no
C16001	F	B	60	99.9	yes	yes	no
C16001	F	B	66	99.9	yes	yes	no
C16001	F	B	72	100	yes	yes	no
C16002	F	B	0	99.1	yes	yes	no
C16002	F	B	6	101.5	yes	yes	no
C16002	F	B	12	99.9	yes	yes	no
C16002	F	B	18	100.9	yes	yes	no
C16002	F	B	24	102	yes	yes	no
C16002	F	B	30	99.6	yes	yes	no
C16002	F	B	36	99.8	yes	yes	no
C16002	F	B	42	100.6	yes	yes	no
C16002	F	B	48	100.4	yes	yes	no
C16002	F	B	54	99.3	yes	yes	no
C16002	F	B	60	99.8
C16002	F	B	66
C16002	F	B	72
C17026	F	A	0	100.2	yes	yes	no
C17026	F	A	6	101.4	yes	yes	no
C17026	F	A	12	102	yes	yes	no
C17026	F	A	18	102	yes	yes	no
C17026	F	A	24	101.4	yes	yes	no
C17026	F	A	30	102	yes	yes	no
C17026	F	A	36	101.9	yes	yes	no
C17026	F	A	42	101	yes	yes	no
C17026	F	A	48	100.9	yes	yes	no
C17026	F	A	54	100.6	yes	yes	no
C17026	F	A	60	100.4	yes	yes	no
C17026	F	A	66	102.4	yes	yes	no
C17026	F	A	72	101.4	yes	yes	no
C14021	M	A	0	98	yes	yes	no
C14021	M	A	6	98.1	yes	yes	no
C14021	M	A	12	99.9	yes	yes	no
C14021	M	A	18	100.9	yes	yes	no
C14021	M	A	24	101	yes	yes	no
C14021	M	A	30	100.2	yes	yes	no
C14021	M	A	36	100.5	yes	yes	no
C14021	M	A	42	100.4	yes	yes	no
C14021	M	A	48	101	yes	yes	no
C14021	M	A	54	100.1	yes	yes	no
C14021	M	A	60	100	yes	yes	no
C14021	M	A	66	100.2	yes	yes	no
C14021	M	A	72	100.8	yes	yes	yes
C13014	M	B	0	99.8	yes	yes	no
C13014	M	B	6	99.8	yes	yes	no
C13014	M	B	12	100	yes	yes	no
C13014	M	B	18	100.9	yes	yes	no
C13014	M	B	24	100.6	yes	yes	no
C13014	M	B	30	100.2	yes	yes	no
C13014	M	B	36	100.1	yes	yes	no
C13014	M	B	42	100.4	yes	yes	no
C13014	M	B	48	100.3	yes	yes	no
C13014	M	B	54	100.1	yes	yes	no
C13014	M	B	60	99.7	yes	yes	no
C13014	M	B	66	99.6	yes	yes	no
C13014	M	B	72	101.4	yes	yes	no
C16007	M	B	0	99	yes	yes	no
C16007	M	B	6	100.9	yes	yes	no
C16007	M	B	12	100.2	yes	yes	no
C16007	M	B	18	101.4	yes	yes	no
C16007	M	B	24	101.8	yes	yes	no
C16007	M	B	30	100.3	yes	yes	no
C16007	M	B	36	99.7	yes	yes	no
C16007	M	B	42	101.1	yes	yes	no
C16007	M	B	48	101.1	yes	yes	no
C16007	M	B	54	100.2	yes	yes	no
C16007	M	B	60	99.8	yes	yes	no
C16007	M	B	66	99.9	yes	yes	no
C16007	M	B	72	100.9	yes	yes	no
C16008	M	B	0	98.2	yes	yes	no
C16008	M	B	6	100.9	yes	yes	no
C16008	M	B	12	100.4	yes	yes	no
C16008	M	B	18	102.2	yes	yes	no
C16008	M	B	24	102.1	yes	yes	no
C16008	M	B	30	100.4	yes	yes	no
C16008	M	B	36	99.9	yes	yes	no
C16008	M	B	42	102.4	yes	yes	no
C16008	M	B	48	102.2	yes	yes	no
C16008	M	B	54	100.2
C16008	M	B	60
C16008	M	B	66
C16008	M	B	72
C16005	M	A	0	101.8	yes	yes	no
C16005	M	A	6	101.5	yes	yes	no
C16005	M	A	12	101.8	yes	yes	no
C16005	M	A	18	101.2	yes	yes	no
C16005	M	A	24	101.4	yes	yes	no
C16005	M	A	30	101.2	yes	yes	no
C16005	M	A	36	100.7	yes	yes	no
C16005	M	A	42	101	yes	yes	no
C16005	M	A	48	100.6	yes	yes	no
C16005	M	A	54	100.2	yes	yes	no
C16005	M	A	60	101	yes	yes	no
C16005	M	A	66	100.7	yes	yes	no
C16005	M	A	72	101.5	yes	yes	no
C15002	M	A	0	97.6	yes	yes	no
C15002	M	A	6	99.3	yes	yes	no
C15002	M	A	12	100	yes	yes	no
C15002	M	A	18	99.8	yes	yes	no
C15002	M	A	24	99.5	yes	yes	no
C15002	M	A	30	99.1	yes	yes	no
C15002	M	A	36	100.2	yes	yes	no
C15002	M	A	42	99.6	yes	yes	no
C15002	M	A	48	100.7	yes	yes	no
C15002	M	A	54	100.1	yes	yes	no
C15002	M	A	60	100.2	yes	yes	no
C15002	M	A	66	99.6	yes	yes	no
C15002	M	A	72	99.7	yes	yes	no
C13012	M	B	0	98.1	yes	yes	no
C13012	M	B	6	100.2	yes	yes	no
C13012	M	B	12	100.2	yes	yes	no
C13012	M	B	18	100	yes	yes	no
C13012	M	B	24	100.6	yes	yes	no
C13012	M	B	30	100.1	yes	yes	no
C13012	M	B	36	99.9	yes	yes	no
C13012	M	B	42	100.2	yes	yes	no
C13012	M	B	48	101	yes	yes	no
C13012	M	B	54	100.2	yes	yes	no
C13012	M	B	60	99.7	yes	yes	no
C13012	M	B	66	99.8	yes	yes	no
C13012	M	B	72	100.4	yes	yes	no
C16006	M	B	0	98.2	yes	yes	no
C16006	M	B	6	100.7	yes	yes	no
C16006	M	B	12	99.8	yes	yes	no
C16006	M	B	18	100.2	yes	yes	no
C16006	M	B	24	100.2	yes	yes	no
C16006	M	B	30	99.9	yes	yes	no
C16006	M	B	36	100.9	yes	yes	no
C16006	M	B	42	99.1	yes	yes	no
C16006	M	B	48	100.8	yes	yes	no
C16006	M	B	54	99.6	yes	yes	no
C16006	M	B	60	99.4	yes	yes	no
C16006	M	B	66	99.8	yes	yes	no
C16006	M	B	72	100.7	yes	yes	no
C15007	F	B	0	99.5	yes	yes	no
C15007	F	B	6	100.8	yes	yes	no
C15007	F	B	12	100.9	yes	yes	no
C15007	F	B	18	100.4	yes	yes	no
C15007	F	B	24	100.7	yes	yes	no
C15007	F	B	30	100	yes	yes	no
C15007	F	B	36	100.4	yes	yes	no
C15007	F	B	42	99.9	yes	yes	no
C15007	F	B	48	100.2	yes	yes	no
C15007	F	B	54	100	yes	yes	no
C15007	F	B	60	99.9	yes	yes	no
C15007	F	B	66	100	yes	yes	no
C15007	F	B	72	101	yes	yes	no
C14016	F	A	0	98.7	yes	yes	no
C14016	F	A	6	100.1	yes	yes	no
C14016	F	A	12	99.6	yes	yes	no
C14016	F	A	18	100.2	yes	yes	no
C14016	F	A	24	100.2	yes	yes	no
C14016	F	A	30	99.6	yes	yes	no
C14016	F	A	36	100.2	yes	yes	no
C14016	F	A	42	100	yes	yes	no
C14016	F	A	48	100.5	yes	yes	no
C14016	F	A	54	99.8	yes	yes	yes
C14016	F	A	60	100.2	yes	yes	yes
C14016	F	A	66	99.6	yes	yes	yes
C14016	F	A	72	99.7	yes	yes	yes
C16003	F	A	0	97.6	yes	yes	no
C16003	F	A	6	101.3	yes	yes	no
C16003	F	A	12	100.8	yes	yes	no
C16003	F	A	18	101	yes	yes	no
C16003	F	A	24	100.9	yes	yes	no
C16003	F	A	30	102.9	yes	yes	no
C16003	F	A	36	100.4	yes	yes	no
C16003	F	A	42	100	yes	yes	no
C16003	F	A	48	100.4	yes	yes	no
C16003	F	A	54	100.6	yes	yes	no
C16003	F	A	60	100.4	yes	yes	no
C16003	F	A	66	100	yes	yes	no
C16003	F	A	72	102	yes	yes	no
C16004	F	B	0	96.9	yes	yes	no
C16004	F	B	6	100.3	yes	yes	no
C16004	F	B	12	99.2	yes	yes	no
C16004	F	B	18	98.3	yes	yes	no
C16004	F	B	24	99.7	yes	yes	no
C16004	F	B	30	100.8	yes	yes	no
C16004	F	B	36	99.9	yes	yes	no
C16004	F	B	42	99.3	yes	yes	no
C16004	F	B	48	99.6	yes	yes	no
C16004	F	B	54	99.4	yes	yes	no
C16004	F	B	60	99.6	yes	yes	no
C16004	F	B	66	98.9	yes	yes	no
C16004	F	B	72	99.9	yes	yes	no
C14019	M	A	0	98.5	yes	yes	no
C14019	M	A	6	99.3	yes	yes	no
C14019	M	A	12	98.8	yes	yes	no
C14019	M	A	18	99.5	yes	yes	no
C14019	M	A	24	99.6	yes	yes	no
C14019	M	A	30	99.6	yes	yes	no
C14019	M	A	36	99.6	yes	yes	no
C14019	M	A	42	99.6	yes	yes	no
C14019	M	A	48	99.4	yes	yes	no
C14019	M	A	54	99.6	yes	yes	no
C14019	M	A	60	99.6	yes	yes	no
C14019	M	A	66	99.8	yes	yes	no
C14019	M	A	72	99.9	yes	yes	no
